# Supplementary material for: Culture-Independent Survey of Thermophilic Microbial Communities of the North Caucasus
Source: Biology (Basel). 2021 Dec 20;10(12):1352. doi: 10.3390/biology10121352 (PMC8698779; doi:10.3390/biology10121352)
Supplement: Supplementary file 1 [file biology-10-01352-s001.zip]

Archive with 1 entries (1 files):
- biology-1495147-supplementary.pdf
